# Supplementary material for: Mechanisms of Shock Dissipation in Semicrystalline Polyethylene
Source: Polymers (Basel). 2023 Oct 30;15(21):4262. doi: 10.3390/polym15214262 (PMC10650820; doi:10.3390/polym15214262)
Supplement: Supplementary file 1 [file polymers-15-04262-s001.zip]

Archive with 1 entries (1 files):
- polymers-2666117-supplementary.pdf
